# Supplementary material for: Aspochalasin H1: A New Cyclic Aspochalasin from Hawaiian Plant-Associated Endophytic Fungus Aspergillus sp. FT1307
Source: Molecules. 2021 Jul 12;26(14):4239. doi: 10.3390/molecules26144239 (PMC8307934; doi:10.3390/molecules26144239)
Supplement: Supplementary file 1 [file molecules-26-04239-s001.zip]

Archive with 1 entries (1 files):
- molecules-1283029-supplementary.pdf
